# Supplementary material for: High-resolution hydrometeorological data from a network of headwater catchments in the tropical Andes
Source: Sci Data. 2018 Jul 3;5:180080. doi: 10.1038/sdata.2018.80 (PMC6029571; doi:10.1038/sdata.2018.80)
Supplement: Supplementary file 1 [file sdata201880-isa1.zip]

Archive with 5 entries (5 files):
- i_Investigation.txt
- s_study_Ochoa-Tocachi.txt
- a_physiography_Ochoa-Tocachi.txt
- a_ppt_Ochoa-Tocachi.txt
- a_water_level_Ochoa-Tocachi.txt
