# Supplementary material for: High-resolution hydrometeorological data from a network of headwater catchments in the tropical Andes
Source: Sci Data. 2018 Jul 3;5:180080. doi: 10.1038/sdata.2018.80 (PMC6029571; doi:10.1038/sdata.2018.80)
Supplement: Supplementary file 1 [file sdata201880-isa1.zip › i_Investigation.txt]

# Investigation File generated for Scientific Data with Investigation File Authoring Tool version 0.1.0 on 04/04/2018 - This metadata file is CC0
ONTOLOGY SOURCE REFERENCE
Term Source Name	GAZ	OBI	ERO	ENVO
Term Source File	http://data.bioontology.org/ontologies/GAZ	http://data.bioontology.org/ontologies/OBI	http://data.bioontology.org/ontologies/ERO	http://data.bioontology.org/ontologies/ENVO
Term Source Version	$Revision: 1.512 $	2014-08-18	2013-08-02	
Term Source Description	Gazetteer	Ontology for Biomedical Investigations	Eagle-I Research Resource Ontology	Environment Ontology
INVESTIGATION
Investigation Identifier
Investigation Title
Investigation Description
Investigation Submission Date
Investigation Public Release Date
INVESTIGATION PUBLICATIONS
Investigation PubMed ID
Investigation Publication DOI
Investigation Publication Author List
Investigation Publication Title
Investigation Publication Status
Investigation Publication Status Term Accession Number
Investigation Publication Status Term Source REF
INVESTIGATION CONTACTS
Investigation Person Last Name
Investigation Person Mid Initials
Investigation Person First Name
Investigation Person Address
Investigation Person Phone
Investigation Person Fax
Investigation Person Email
Investigation Person Affiliation
Investigation Person Roles
Investigation Person Roles Term Accession Number
Investigation Person Roles Term Source REF
STUDY
Study Identifier	10.1038/sdata.2018.80
Study Title	High-resolution hydrometeorological data from a network of headwater catchments in the tropical Andes
Study Submission Date	04/12/2017
Study Public Release Date	03/07/2018
Study Description	http://www.nature.com/articles/sdata201880#abstract
Study File Name	s_study_Ochoa-Tocachi.txt
Comment[Subject Keywords]	//;//;/;/;//
Comment[Manuscript Licence]	CC BY-4.0
Comment[Experimental Metadata Licence]	CC0
Comment[Supplementary Information File Name]	
Comment[Supplementary Information File Type]	x-zip-compressed
Comment[Supplementary Information File URL]	http://www.nature.com/articles/sdata201880#supplementary-information
Comment[Data Repository]	figshare
Comment[Data Record Accession]	doi:10.6084/m9.figshare.c.3943774
Comment[Data Record URI]	http://dx.doi.org/10.6084/m9.figshare.c.3943774
STUDY DESIGN DESCRIPTORS
Study Design Type	observation design	time series design	data integration objective
Study Design Type Term Accession Number	OBI:0300311	OBI:0500020	ERO:0100092
Study Design Type Term Source REF	OBI	OBI	ERO
STUDY PUBLICATIONS
Study PubMed ID	""	""	""
Study Publication DOI	doi:10.1002/hyp.10980	doi:10.1002/2016WR018596	doi:10.1175/JHM-D-16-0277.1
Study Publication Author List	""	""	""
Study Publication Title	""	""	""
Study Publication Status	published	published	published
Study Publication Status Term Accession Number			
Study Publication Status Term Source REF			
STUDY FACTORS
Study Factor Name	monitoring period	biome type
Study Factor Type	temporal_interval	biome
Study Factor Type Term Accession Number	http://www.ifomis.org/bfo/1.1/span#TemporalInterval	ENVO:00000428
Study Factor Type Term Source REF	ERO	ENVO
STUDY ASSAYS
Study Assay Measurement Type	physiographic feature	hydrological precipitation process	watercourse
Study Assay Measurement Type Term Accession Number	ENVO:00000191	ENVO:01000703	ENVO:00000029
Study Assay Measurement Type Term Source REF	ENVO	ENVO	ENVO
Study Assay Technology Type	observational method	data acquisition system	data acquisition system
Study Assay Technology Type Term Accession Number	ERO:0001317	ERO:0000948	ERO:0000948
Study Assay Technology Type Term Source REF	ERO	ERO	ERO
Study Assay Technology Platform	""	""	""
Study Assay File Name	a_physiography_Ochoa-Tocachi.txt	a_ppt_Ochoa-Tocachi.txt	a_water_level_Ochoa-Tocachi.txt
STUDY PROTOCOLS
Study Protocol Name	Hydrometeorological monitoring design	Catchment physiography	Precipitation	Derived hydrological indices	Streamflow
Study Protocol Type	protocol	data collection method	data collection method	data transformation	data collection method
Study Protocol Type Term Accession Number	OBI:0000272	ERO:0001932	ERO:0001932	OBI:0200000	ERO:0001932
Study Protocol Type Term Source REF	OBI	ERO	ERO	OBI	ERO
Study Protocol Description					
Study Protocol URI	""	""	""	""	""
Study Protocol Version					
Study Protocol Parameters Name	""	""	""	""	""
Study Protocol Parameters Name Term Accession Number	""	""	""	""	""
Study Protocol Parameters Name Term Source REF	""	""	""	""	""
Study Protocol Components Name	""	""	""	""	""
Study Protocol Components Type	""	""	""	""	""
Study Protocol Components Type Term Accession Number	""	""	""	""	""
Study Protocol Components Type Term Source REF	""	""	""	""	""
STUDY CONTACTS
Study Person Last Name	Ochoa-Tocachi	Buytaert	Antiporta	Acosta	Bardales	Célleri	Crespo	Fuentes	Gil-Ríos	Guallpa	Llerena	Olaya	Pardo	Rojas	Villacís	Villazón	Viñas	De Bièvre
Study Person First Name	Boris F.	Wouter	Javier	Luis	Juan D.	Rolando	Patricio	Paola	Junior	Mario	Carlos	Dimas	Pablo	Gerver	Marcos	Mauricio	Paúl	Bert
Study Person Mid Initials																		
Study Person Email	boris.ochoa13@imperial.ac.uk	""	""	""	""	""	""	""	""	""	""	""	""	""	""	""	""	bert.debievre@fonag.org.ec
Study Person Phone																		
Study Person Fax																		
Study Person Address																		
Study Person Affiliation	Imperial College London, Department of Civil and Environmental Engineering & Grantham Institute – Climate Change and the Environment, London SW7 2AZ, UK.	Imperial College London, Department of Civil and Environmental Engineering & Grantham Institute – Climate Change and the Environment, London SW7 2AZ, UK.	Regional Initiative for Hydrological Monitoring of Andean Ecosystems (iMHEA), Lima 15024, Peru.	Regional Initiative for Hydrological Monitoring of Andean Ecosystems (iMHEA), Lima 15024, Peru.	Regional Initiative for Hydrological Monitoring of Andean Ecosystems (iMHEA), Lima 15024, Peru.	Regional Initiative for Hydrological Monitoring of Andean Ecosystems (iMHEA), Lima 15024, Peru.	Regional Initiative for Hydrological Monitoring of Andean Ecosystems (iMHEA), Lima 15024, Peru.	Regional Initiative for Hydrological Monitoring of Andean Ecosystems (iMHEA), Lima 15024, Peru.	Regional Initiative for Hydrological Monitoring of Andean Ecosystems (iMHEA), Lima 15024, Peru.	Regional Initiative for Hydrological Monitoring of Andean Ecosystems (iMHEA), Lima 15024, Peru.	Regional Initiative for Hydrological Monitoring of Andean Ecosystems (iMHEA), Lima 15024, Peru.	Regional Initiative for Hydrological Monitoring of Andean Ecosystems (iMHEA), Lima 15024, Peru.	Regional Initiative for Hydrological Monitoring of Andean Ecosystems (iMHEA), Lima 15024, Peru.	Regional Initiative for Hydrological Monitoring of Andean Ecosystems (iMHEA), Lima 15024, Peru.	Regional Initiative for Hydrological Monitoring of Andean Ecosystems (iMHEA), Lima 15024, Peru.	Regional Initiative for Hydrological Monitoring of Andean Ecosystems (iMHEA), Lima 15024, Peru.	Regional Initiative for Hydrological Monitoring of Andean Ecosystems (iMHEA), Lima 15024, Peru.	Regional Initiative for Hydrological Monitoring of Andean Ecosystems (iMHEA), Lima 15024, Peru.
Study Person Roles																		
Study Person Roles Term Accession Number																		
Study Person Roles Term Source REF																		
Comment[Study Person ORCID]	0000-0002-4990-8429	0000-0001-6994-4454				0000-0002-7683-3768												
Comment[Funder]																		
Comment[FundRef ID]																		
Comment[Funder Term Source REF]																		
Comment[Grant Identifier]																		
