# Supplementary material for: High-resolution hydrometeorological data from a network of headwater catchments in the tropical Andes
Source: Sci Data. 2018 Jul 3;5:180080. doi: 10.1038/sdata.2018.80 (PMC6029571; doi:10.1038/sdata.2018.80)
Supplement: Supplementary file 1 [file sdata201880-isa1.zip › s_study_Ochoa-Tocachi.txt]

Source Name	Characteristics[geographical location]	Term Source REF	Term Accession Number	Characteristics[environment type]	Term Source REF	Term Accession Number	Protocol REF	Comment[number of rain gauges]	Comment[number of streamflow stations]	Sample Name	Factor Value[monitoring period]	Factor Value[biome type]	Comment[original data]	Comment[Data Repository]	Comment[Data Record Accession]	Comment[Data Record URI]
Lloa	Ecuador	GAZ	GAZ:00002912	tundra biome	ENVO	ENVO:01000180	Hydrometeorological monitoring design	4	2	LLO_01	2013-01/2017-01	Paramo	iMHEA_raw.zip	figshare	doi:10.6084/m9.figshare.c.3943774	http://dx.doi.org/10.6084/m9.figshare.c.3943774
Lloa	Ecuador	GAZ	GAZ:00002912	tundra biome	ENVO	ENVO:01000180	Hydrometeorological monitoring design	4	2	LLO_02	2013-01/2017-01	Paramo	iMHEA_raw.zip	figshare	doi:10.6084/m9.figshare.c.3943774	http://dx.doi.org/10.6084/m9.figshare.c.3943774
Jatunhuayco	Ecuador	GAZ	GAZ:00002912	tundra biome	ENVO	ENVO:01000180	Hydrometeorological monitoring design	8	4	JTU_01	2013-11/2017-01	Paramo	iMHEA_raw.zip	figshare	doi:10.6084/m9.figshare.c.3943774	http://dx.doi.org/10.6084/m9.figshare.c.3943774
Jatunhuayco	Ecuador	GAZ	GAZ:00002912	tundra biome	ENVO	ENVO:01000180	Hydrometeorological monitoring design	8	4	JTU_02	2013-11/2017-01	Paramo	iMHEA_raw.zip	figshare	doi:10.6084/m9.figshare.c.3943774	http://dx.doi.org/10.6084/m9.figshare.c.3943774
Jatunhuayco	Ecuador	GAZ	GAZ:00002912	tundra biome	ENVO	ENVO:01000180	Hydrometeorological monitoring design	8	4	JTU_03	2013-11/2017-01	Paramo	iMHEA_raw.zip	figshare	doi:10.6084/m9.figshare.c.3943774	http://dx.doi.org/10.6084/m9.figshare.c.3943774
Jatunhuayco	Ecuador	GAZ	GAZ:00002912	tundra biome	ENVO	ENVO:01000180	Hydrometeorological monitoring design	8	4	JTU_04	2013-11/2017-01	Paramo	iMHEA_raw.zip	figshare	doi:10.6084/m9.figshare.c.3943774	http://dx.doi.org/10.6084/m9.figshare.c.3943774
Paute	Ecuador	GAZ	GAZ:00002912	tundra biome	ENVO	ENVO:01000180	Hydrometeorological monitoring design	13	4	PAU_01	2001-05/2007-07	Paramo	iMHEA_raw.zip	figshare	doi:10.6084/m9.figshare.c.3943774	http://dx.doi.org/10.6084/m9.figshare.c.3943774
Paute	Ecuador	GAZ	GAZ:00002912	tundra biome	ENVO	ENVO:01000180	Hydrometeorological monitoring design	13	4	PAU_02	2001-05/2007-07	Paramo	iMHEA_raw.zip	figshare	doi:10.6084/m9.figshare.c.3943774	http://dx.doi.org/10.6084/m9.figshare.c.3943774
Paute	Ecuador	GAZ	GAZ:00002912	tundra biome	ENVO	ENVO:01000180	Hydrometeorological monitoring design	13	4	PAU_03	2001-05/2007-07	Paramo	iMHEA_raw.zip	figshare	doi:10.6084/m9.figshare.c.3943774	http://dx.doi.org/10.6084/m9.figshare.c.3943774
Paute	Ecuador	GAZ	GAZ:00002912	tundra biome	ENVO	ENVO:01000180	Hydrometeorological monitoring design	13	4	PAU_04	2001-05/2007-07	Paramo	iMHEA_raw.zip	figshare	doi:10.6084/m9.figshare.c.3943774	http://dx.doi.org/10.6084/m9.figshare.c.3943774
Paute	Ecuador	GAZ	GAZ:00002912	tundra biome	ENVO	ENVO:01000180	Hydrometeorological monitoring design	13	4	PAU_05	2001-05/2007-07	Paramo	iMHEA_raw.zip	figshare	doi:10.6084/m9.figshare.c.3943774	http://dx.doi.org/10.6084/m9.figshare.c.3943774
Piura	Peru	GAZ	GAZ:00002932	tundra biome	ENVO	ENVO:01000180	Hydrometeorological monitoring design	20	5	PIU_01	2013-04/2017-01	Paramo	iMHEA_raw.zip	figshare	doi:10.6084/m9.figshare.c.3943774	http://dx.doi.org/10.6084/m9.figshare.c.3943774
Piura	Peru	GAZ	GAZ:00002932	tundra biome	ENVO	ENVO:01000180	Hydrometeorological monitoring design	20	5	PIU_02	2013-04/2017-02	Paramo	iMHEA_raw.zip	figshare	doi:10.6084/m9.figshare.c.3943774	http://dx.doi.org/10.6084/m9.figshare.c.3943774
Piura	Peru	GAZ	GAZ:00002932	tundra biome	ENVO	ENVO:01000180	Hydrometeorological monitoring design	20	5	PIU_03	2013-04/2017-03	Paramo	iMHEA_raw.zip	figshare	doi:10.6084/m9.figshare.c.3943774	http://dx.doi.org/10.6084/m9.figshare.c.3943774
Piura	Peru	GAZ	GAZ:00002932	forest biome	ENVO	ENVO:01000174	Hydrometeorological monitoring design	20	5	PIU_04	2013-04/2017-04	Forest	iMHEA_raw.zip	figshare	doi:10.6084/m9.figshare.c.3943774	http://dx.doi.org/10.6084/m9.figshare.c.3943774
Piura	Peru	GAZ	GAZ:00002932	forest biome	ENVO	ENVO:01000174	Hydrometeorological monitoring design	20	5	PIU_05	2013-04/2017-05	Forest	iMHEA_raw.zip	figshare	doi:10.6084/m9.figshare.c.3943774	http://dx.doi.org/10.6084/m9.figshare.c.3943774
Piura	Peru	GAZ	GAZ:00002932	forest biome	ENVO	ENVO:01000174	Hydrometeorological monitoring design	20	5	PIU_06	2013-04/2017-06	Forest	iMHEA_raw.zip	figshare	doi:10.6084/m9.figshare.c.3943774	http://dx.doi.org/10.6084/m9.figshare.c.3943774
Piura	Peru	GAZ	GAZ:00002932	montane grassland biome	ENVO	ENVO:01000194	Hydrometeorological monitoring design	20	5	PIU_07	2013-04/2017-07	Dry puna	iMHEA_raw.zip	figshare	doi:10.6084/m9.figshare.c.3943774	http://dx.doi.org/10.6084/m9.figshare.c.3943774
Chachapoyas	Peru	GAZ	GAZ:00002932	montane shrubland biome	ENVO	ENVO:01000216	Hydrometeorological monitoring design	2	2	CHA_01	2010-09/2015-12	Jalca	iMHEA_raw.zip	figshare	doi:10.6084/m9.figshare.c.3943774	http://dx.doi.org/10.6084/m9.figshare.c.3943774
Chachapoyas	Peru	GAZ	GAZ:00002932	montane shrubland biome	ENVO	ENVO:01000216	Hydrometeorological monitoring design	2	2	CHA_02	2010-09/2015-12	Jalca	iMHEA_raw.zip	figshare	doi:10.6084/m9.figshare.c.3943774	http://dx.doi.org/10.6084/m9.figshare.c.3943774
Huaraz	Peru	GAZ	GAZ:00002932	montane grassland biome	ENVO	ENVO:01000194	Hydrometeorological monitoring design	6	4	HUA_01	2011-02/2014-09	Humid puna	iMHEA_raw.zip	figshare	doi:10.6084/m9.figshare.c.3943774	http://dx.doi.org/10.6084/m9.figshare.c.3943774
Huaraz	Peru	GAZ	GAZ:00002932	montane grassland biome	ENVO	ENVO:01000194	Hydrometeorological monitoring design	6	4	HUA_02	2011-02/2014-09	Humid puna	iMHEA_raw.zip	figshare	doi:10.6084/m9.figshare.c.3943774	http://dx.doi.org/10.6084/m9.figshare.c.3943774
Huamantanga	Peru	GAZ	GAZ:00002932	montane grassland biome	ENVO	ENVO:01000194	Hydrometeorological monitoring design	4	2	HMT_01	2014-06/2017-01	Dry puna	iMHEA_raw.zip	figshare	doi:10.6084/m9.figshare.c.3943774	http://dx.doi.org/10.6084/m9.figshare.c.3943774
Huamantanga	Peru	GAZ	GAZ:00002932	montane grassland biome	ENVO	ENVO:01000194	Hydrometeorological monitoring design	4	2	HMT_02	2014-06/2017-01	Dry puna	iMHEA_raw.zip	figshare	doi:10.6084/m9.figshare.c.3943774	http://dx.doi.org/10.6084/m9.figshare.c.3943774
Tambobamba	Peru	GAZ	GAZ:00002932	montane grassland biome	ENVO	ENVO:01000194	Hydrometeorological monitoring design	6	2	TAM_01	2012-04/2013-04	Humid puna	iMHEA_raw.zip	figshare	doi:10.6084/m9.figshare.c.3943774	http://dx.doi.org/10.6084/m9.figshare.c.3943774
Tambobamba	Peru	GAZ	GAZ:00002932	montane grassland biome	ENVO	ENVO:01000194	Hydrometeorological monitoring design	6	2	TAM_02	2012-04/2013-04	Humid puna	iMHEA_raw.zip	figshare	doi:10.6084/m9.figshare.c.3943774	http://dx.doi.org/10.6084/m9.figshare.c.3943774
Tiquipaya	Bolivia	GAZ	GAZ:00002511	montane grassland biome	ENVO	ENVO:01000194	Hydrometeorological monitoring design	4	2	TIQ_01	2013-02/2016-01	Humid puna	iMHEA_raw.zip	figshare	doi:10.6084/m9.figshare.c.3943774	http://dx.doi.org/10.6084/m9.figshare.c.3943774
Tiquipaya	Bolivia	GAZ	GAZ:00002511	montane grassland biome	ENVO	ENVO:01000194	Hydrometeorological monitoring design	4	2	TIQ_02	2013-02/2016-01	Humid puna	iMHEA_raw.zip	figshare	doi:10.6084/m9.figshare.c.3943774	http://dx.doi.org/10.6084/m9.figshare.c.3943774
