# Supplementary material for: High-resolution hydrometeorological data from a network of headwater catchments in the tropical Andes
Source: Sci Data. 2018 Jul 3;5:180080. doi: 10.1038/sdata.2018.80 (PMC6029571; doi:10.1038/sdata.2018.80)
Supplement: Supplementary file 1 [file sdata201880-isa1.zip › a_physiography_Ochoa-Tocachi.txt]

Sample Name	Protocol REF	Assay Name	Raw Data File	Comment[Data Repository]	Comment[Data Record Accession]	Comment[Data Record URI]	Factor Value[monitoring period]	Factor Value[biome type]
LLO_01	Catchment physiography	LLO_01 geographic data	iMHEA_geodata.zip	figshare	doi:10.6084/m9.figshare.c.3943774	http://dx.doi.org/10.6084/m9.figshare.c.3943774	2013-01/2017-01	Páramo
LLO_02	Catchment physiography	LLO_02 geographic data	iMHEA_geodata.zip	figshare	doi:10.6084/m9.figshare.c.3943774	http://dx.doi.org/10.6084/m9.figshare.c.3943774	2013-01/2017-01	Páramo
JTU_01	Catchment physiography	JTU_01 geographic data	iMHEA_geodata.zip	figshare	doi:10.6084/m9.figshare.c.3943774	http://dx.doi.org/10.6084/m9.figshare.c.3943774	2013-11/2017-01	Páramo
JTU_02	Catchment physiography	JTU_02 geographic data	iMHEA_geodata.zip	figshare	doi:10.6084/m9.figshare.c.3943774	http://dx.doi.org/10.6084/m9.figshare.c.3943774	2013-11/2017-01	Páramo
JTU_03	Catchment physiography	JTU_03 geographic data	iMHEA_geodata.zip	figshare	doi:10.6084/m9.figshare.c.3943774	http://dx.doi.org/10.6084/m9.figshare.c.3943774	2013-11/2017-01	Páramo
JTU_04	Catchment physiography	JTU_04 geographic data	iMHEA_geodata.zip	figshare	doi:10.6084/m9.figshare.c.3943774	http://dx.doi.org/10.6084/m9.figshare.c.3943774	2013-11/2017-01	Páramo
PAU_01	Catchment physiography	PAU_01 geographic data	iMHEA_geodata.zip	figshare	doi:10.6084/m9.figshare.c.3943774	http://dx.doi.org/10.6084/m9.figshare.c.3943774	2001-05/2007-07	Páramo
PAU_02	Catchment physiography	PAU_02 geographic data	iMHEA_geodata.zip	figshare	doi:10.6084/m9.figshare.c.3943774	http://dx.doi.org/10.6084/m9.figshare.c.3943774	2001-05/2007-07	Páramo
PAU_03	Catchment physiography	PAU_03 geographic data	iMHEA_geodata.zip	figshare	doi:10.6084/m9.figshare.c.3943774	http://dx.doi.org/10.6084/m9.figshare.c.3943774	2001-05/2007-07	Páramo
PAU_04	Catchment physiography	PAU_04 geographic data	iMHEA_geodata.zip	figshare	doi:10.6084/m9.figshare.c.3943774	http://dx.doi.org/10.6084/m9.figshare.c.3943774	2001-05/2007-07	Páramo
PAU_05	Catchment physiography	PAU_05 geographic data	iMHEA_geodata.zip	figshare	doi:10.6084/m9.figshare.c.3943774	http://dx.doi.org/10.6084/m9.figshare.c.3943774	2001-05/2007-07	Páramo
PIU_01	Catchment physiography	PIU_01 geographic data	iMHEA_geodata.zip	figshare	doi:10.6084/m9.figshare.c.3943774	http://dx.doi.org/10.6084/m9.figshare.c.3943774	201304/2017-01	Páramo
PIU_02	Catchment physiography	PIU_02 geographic data	iMHEA_geodata.zip	figshare	doi:10.6084/m9.figshare.c.3943774	http://dx.doi.org/10.6084/m9.figshare.c.3943774	201304/2017-01	Páramo
PIU_03	Catchment physiography	PIU_03 geographic data	iMHEA_geodata.zip	figshare	doi:10.6084/m9.figshare.c.3943774	http://dx.doi.org/10.6084/m9.figshare.c.3943774	201304/2017-01	Páramo
PIU_04	Catchment physiography	PIU_04 geographic data	iMHEA_geodata.zip	figshare	doi:10.6084/m9.figshare.c.3943774	http://dx.doi.org/10.6084/m9.figshare.c.3943774	201304/2017-01	Forest
PIU_05	Catchment physiography	PIU_05 geographic data	iMHEA_geodata.zip	figshare	doi:10.6084/m9.figshare.c.3943774	http://dx.doi.org/10.6084/m9.figshare.c.3943774	201304/2017-01	Forest
PIU_06	Catchment physiography	PIU_06 geographic data	iMHEA_geodata.zip	figshare	doi:10.6084/m9.figshare.c.3943774	http://dx.doi.org/10.6084/m9.figshare.c.3943774	201304/2017-01	Forest
PIU_07	Catchment physiography	PIU_07 geographic data	iMHEA_geodata.zip	figshare	doi:10.6084/m9.figshare.c.3943774	http://dx.doi.org/10.6084/m9.figshare.c.3943774	201304/2017-01	Dry puna
CHA_01	Catchment physiography	CHA_01 geographic data	iMHEA_geodata.zip	figshare	doi:10.6084/m9.figshare.c.3943774	http://dx.doi.org/10.6084/m9.figshare.c.3943774	2010-09/2015-12	Jalca
CHA_02	Catchment physiography	CHA_02 geographic data	iMHEA_geodata.zip	figshare	doi:10.6084/m9.figshare.c.3943774	http://dx.doi.org/10.6084/m9.figshare.c.3943774	2010-09/2015-12	Jalca
HUA_01	Catchment physiography	HUA_01 geographic data	iMHEA_geodata.zip	figshare	doi:10.6084/m9.figshare.c.3943774	http://dx.doi.org/10.6084/m9.figshare.c.3943774	2011-02/2014-09	Humid puna
HUA_02	Catchment physiography	HUA_02 geographic data	iMHEA_geodata.zip	figshare	doi:10.6084/m9.figshare.c.3943774	http://dx.doi.org/10.6084/m9.figshare.c.3943774	2011-02/2014-09	Humid puna
HMT_01	Catchment physiography	HMT_01 geographic data	iMHEA_geodata.zip	figshare	doi:10.6084/m9.figshare.c.3943774	http://dx.doi.org/10.6084/m9.figshare.c.3943774	2014-06/2017-01	Dry puna
HMT_02	Catchment physiography	HMT_02 geographic data	iMHEA_geodata.zip	figshare	doi:10.6084/m9.figshare.c.3943774	http://dx.doi.org/10.6084/m9.figshare.c.3943774	2014-06/2017-01	Dry puna
TAM_01	Catchment physiography	TAM_01 geographic data	iMHEA_geodata.zip	figshare	doi:10.6084/m9.figshare.c.3943774	http://dx.doi.org/10.6084/m9.figshare.c.3943774	2012-04/2013-04	Humid puna
TAM_02	Catchment physiography	TAM_02 geographic data	iMHEA_geodata.zip	figshare	doi:10.6084/m9.figshare.c.3943774	http://dx.doi.org/10.6084/m9.figshare.c.3943774	2012-04/2013-04	Humid puna
TIQ_01	Catchment physiography	TIQ_01 geographic data	iMHEA_geodata.zip	figshare	doi:10.6084/m9.figshare.c.3943774	http://dx.doi.org/10.6084/m9.figshare.c.3943774	2013-02/2016-01	Humid puna
TIQ_02	Catchment physiography	TIQ_02 geographic data	iMHEA_geodata.zip	figshare	doi:10.6084/m9.figshare.c.3943774	http://dx.doi.org/10.6084/m9.figshare.c.3943774	2013-02/2016-01	Humid puna
LLO_01	Catchment physiography	LLO_01 map data	iMHEA_maps.zip	figshare	doi:10.6084/m9.figshare.c.3943774	http://dx.doi.org/10.6084/m9.figshare.c.3943774	2013-01/2017-01	Páramo
LLO_02	Catchment physiography	LLO_02 map data	iMHEA_maps.zip	figshare	doi:10.6084/m9.figshare.c.3943774	http://dx.doi.org/10.6084/m9.figshare.c.3943774	2013-01/2017-01	Páramo
JTU_01	Catchment physiography	JTU_01 map data	iMHEA_maps.zip	figshare	doi:10.6084/m9.figshare.c.3943774	http://dx.doi.org/10.6084/m9.figshare.c.3943774	2013-11/2017-01	Páramo
JTU_02	Catchment physiography	JTU_02 map data	iMHEA_maps.zip	figshare	doi:10.6084/m9.figshare.c.3943774	http://dx.doi.org/10.6084/m9.figshare.c.3943774	2013-11/2017-01	Páramo
JTU_03	Catchment physiography	JTU_03 map data	iMHEA_maps.zip	figshare	doi:10.6084/m9.figshare.c.3943774	http://dx.doi.org/10.6084/m9.figshare.c.3943774	2013-11/2017-01	Páramo
JTU_04	Catchment physiography	JTU_04 map data	iMHEA_maps.zip	figshare	doi:10.6084/m9.figshare.c.3943774	http://dx.doi.org/10.6084/m9.figshare.c.3943774	2013-11/2017-01	Páramo
PAU_01	Catchment physiography	PAU_01 map data	iMHEA_maps.zip	figshare	doi:10.6084/m9.figshare.c.3943774	http://dx.doi.org/10.6084/m9.figshare.c.3943774	2001-05/2007-07	Páramo
PAU_02	Catchment physiography	PAU_02 map data	iMHEA_maps.zip	figshare	doi:10.6084/m9.figshare.c.3943774	http://dx.doi.org/10.6084/m9.figshare.c.3943774	2001-05/2007-07	Páramo
PAU_03	Catchment physiography	PAU_03 map data	iMHEA_maps.zip	figshare	doi:10.6084/m9.figshare.c.3943774	http://dx.doi.org/10.6084/m9.figshare.c.3943774	2001-05/2007-07	Páramo
PAU_04	Catchment physiography	PAU_04 map data	iMHEA_maps.zip	figshare	doi:10.6084/m9.figshare.c.3943774	http://dx.doi.org/10.6084/m9.figshare.c.3943774	2001-05/2007-07	Páramo
PAU_05	Catchment physiography	PAU_05 map data	iMHEA_maps.zip	figshare	doi:10.6084/m9.figshare.c.3943774	http://dx.doi.org/10.6084/m9.figshare.c.3943774	2001-05/2007-07	Páramo
PIU_01	Catchment physiography	PIU_01 map data	iMHEA_maps.zip	figshare	doi:10.6084/m9.figshare.c.3943774	http://dx.doi.org/10.6084/m9.figshare.c.3943774	201304/2017-01	Páramo
PIU_02	Catchment physiography	PIU_02 map data	iMHEA_maps.zip	figshare	doi:10.6084/m9.figshare.c.3943774	http://dx.doi.org/10.6084/m9.figshare.c.3943774	201304/2017-01	Páramo
PIU_03	Catchment physiography	PIU_03 map data	iMHEA_maps.zip	figshare	doi:10.6084/m9.figshare.c.3943774	http://dx.doi.org/10.6084/m9.figshare.c.3943774	201304/2017-01	Páramo
PIU_04	Catchment physiography	PIU_04 map data	iMHEA_maps.zip	figshare	doi:10.6084/m9.figshare.c.3943774	http://dx.doi.org/10.6084/m9.figshare.c.3943774	201304/2017-01	Forest
PIU_05	Catchment physiography	PIU_05 map data	iMHEA_maps.zip	figshare	doi:10.6084/m9.figshare.c.3943774	http://dx.doi.org/10.6084/m9.figshare.c.3943774	201304/2017-01	Forest
PIU_06	Catchment physiography	PIU_06 map data	iMHEA_maps.zip	figshare	doi:10.6084/m9.figshare.c.3943774	http://dx.doi.org/10.6084/m9.figshare.c.3943774	201304/2017-01	Forest
PIU_07	Catchment physiography	PIU_07 map data	iMHEA_maps.zip	figshare	doi:10.6084/m9.figshare.c.3943774	http://dx.doi.org/10.6084/m9.figshare.c.3943774	201304/2017-01	Dry puna
CHA_01	Catchment physiography	CHA_01 map data	iMHEA_maps.zip	figshare	doi:10.6084/m9.figshare.c.3943774	http://dx.doi.org/10.6084/m9.figshare.c.3943774	2010-09/2015-12	Jalca
CHA_02	Catchment physiography	CHA_02 map data	iMHEA_maps.zip	figshare	doi:10.6084/m9.figshare.c.3943774	http://dx.doi.org/10.6084/m9.figshare.c.3943774	2010-09/2015-12	Jalca
HUA_01	Catchment physiography	HUA_01 map data	iMHEA_maps.zip	figshare	doi:10.6084/m9.figshare.c.3943774	http://dx.doi.org/10.6084/m9.figshare.c.3943774	2011-02/2014-09	Humid puna
HUA_02	Catchment physiography	HUA_02 map data	iMHEA_maps.zip	figshare	doi:10.6084/m9.figshare.c.3943774	http://dx.doi.org/10.6084/m9.figshare.c.3943774	2011-02/2014-09	Humid puna
HMT_01	Catchment physiography	HMT_01 map data	iMHEA_maps.zip	figshare	doi:10.6084/m9.figshare.c.3943774	http://dx.doi.org/10.6084/m9.figshare.c.3943774	2014-06/2017-01	Dry puna
HMT_02	Catchment physiography	HMT_02 map data	iMHEA_maps.zip	figshare	doi:10.6084/m9.figshare.c.3943774	http://dx.doi.org/10.6084/m9.figshare.c.3943774	2014-06/2017-01	Dry puna
TAM_01	Catchment physiography	TAM_01 map data	iMHEA_maps.zip	figshare	doi:10.6084/m9.figshare.c.3943774	http://dx.doi.org/10.6084/m9.figshare.c.3943774	2012-04/2013-04	Humid puna
TAM_02	Catchment physiography	TAM_02 map data	iMHEA_maps.zip	figshare	doi:10.6084/m9.figshare.c.3943774	http://dx.doi.org/10.6084/m9.figshare.c.3943774	2012-04/2013-04	Humid puna
TIQ_01	Catchment physiography	TIQ_01 map data	iMHEA_maps.zip	figshare	doi:10.6084/m9.figshare.c.3943774	http://dx.doi.org/10.6084/m9.figshare.c.3943774	2013-02/2016-01	Humid puna
TIQ_02	Catchment physiography	TIQ_02 map data	iMHEA_maps.zip	figshare	doi:10.6084/m9.figshare.c.3943774	http://dx.doi.org/10.6084/m9.figshare.c.3943774	2013-02/2016-01	Humid puna
