# Supplementary material for: High-resolution hydrometeorological data from a network of headwater catchments in the tropical Andes
Source: Sci Data. 2018 Jul 3;5:180080. doi: 10.1038/sdata.2018.80 (PMC6029571; doi:10.1038/sdata.2018.80)
Supplement: Supplementary file 1 [file sdata201880-isa1.zip › a_ppt_Ochoa-Tocachi.txt]

Sample Name	Protocol REF	Comment[monitoring period]	Assay Name	Raw Data File	Comment[Data Repository]	Comment[Data Record Accession]	Comment[Data Record URI]	Protocol REF	Derived Data File	Comment[Data Repository]	Comment[Data Record Accession]	Comment[Data Record URI]	Factor Value[monitoring period]	Factor Value[biome type]
LLO_01	Precipitation	10-01-2013/13-01-2017	LLO_01_PO_01	iMHEA_processed.zip	figshare	doi:10.6084/m9.figshare.c.3943774	http://dx.doi.org/10.6084/m9.figshare.c.3943774	Derived hydrological indices	iMHEA_indices.zip	figshare	doi:10.6084/m9.figshare.c.3943774	http://dx.doi.org/10.6084/m9.figshare.c.3943774	2013-01-10/2017-01-13	Páramo
LLO_01	Precipitation	10-01-2013/13-01-2017	LLO_01_PO_02	iMHEA_processed.zip	figshare	doi:10.6084/m9.figshare.c.3943774	http://dx.doi.org/10.6084/m9.figshare.c.3943774	Derived hydrological indices	iMHEA_indices.zip	figshare	doi:10.6084/m9.figshare.c.3943774	http://dx.doi.org/10.6084/m9.figshare.c.3943774	2013-01-10/2017-01-13	Páramo
LLO_02	Precipitation	10-01-2013/13-01-2017	LLO_02_PO_01	iMHEA_processed.zip	figshare	doi:10.6084/m9.figshare.c.3943774	http://dx.doi.org/10.6084/m9.figshare.c.3943774	Derived hydrological indices	iMHEA_indices.zip	figshare	doi:10.6084/m9.figshare.c.3943774	http://dx.doi.org/10.6084/m9.figshare.c.3943774	2013-01-10/2017-01-13	Páramo
LLO_02	Precipitation	10-01-2013/13-01-2017	LLO_02_PO_02	iMHEA_processed.zip	figshare	doi:10.6084/m9.figshare.c.3943774	http://dx.doi.org/10.6084/m9.figshare.c.3943774	Derived hydrological indices	iMHEA_indices.zip	figshare	doi:10.6084/m9.figshare.c.3943774	http://dx.doi.org/10.6084/m9.figshare.c.3943774	2013-01-10/2017-01-13	Páramo
JTU_01	Precipitation	20-11-2013/17-11-2017	JTU_01_PT_01	iMHEA_processed.zip	figshare	doi:10.6084/m9.figshare.c.3943774	http://dx.doi.org/10.6084/m9.figshare.c.3943774	Derived hydrological indices	iMHEA_indices.zip	figshare	doi:10.6084/m9.figshare.c.3943774	http://dx.doi.org/10.6084/m9.figshare.c.3943774	2013-11-20/2017-11-17	Páramo
JTU_01	Precipitation	20-11-2013/17-11-2017	JTU_01_PT_02	iMHEA_processed.zip	figshare	doi:10.6084/m9.figshare.c.3943774	http://dx.doi.org/10.6084/m9.figshare.c.3943774	Derived hydrological indices	iMHEA_indices.zip	figshare	doi:10.6084/m9.figshare.c.3943774	http://dx.doi.org/10.6084/m9.figshare.c.3943774	2013-11-20/2017-11-17	Páramo
JTU_02	Precipitation	19-01-2014/18-01-2017	JTU_02_PT_01	iMHEA_processed.zip	figshare	doi:10.6084/m9.figshare.c.3943774	http://dx.doi.org/10.6084/m9.figshare.c.3943774	Derived hydrological indices	iMHEA_indices.zip	figshare	doi:10.6084/m9.figshare.c.3943774	http://dx.doi.org/10.6084/m9.figshare.c.3943774	2014-01-19/2017-01-18	Páramo
JTU_02	Precipitation	19-01-2014/17-01-2017	JTU_02_PT_02	iMHEA_processed.zip	figshare	doi:10.6084/m9.figshare.c.3943774	http://dx.doi.org/10.6084/m9.figshare.c.3943774	Derived hydrological indices	iMHEA_indices.zip	figshare	doi:10.6084/m9.figshare.c.3943774	http://dx.doi.org/10.6084/m9.figshare.c.3943774	2014-01-19/2017-01-17	Páramo
JTU_03	Precipitation	19-11-2013/20-01-2017	JTU_03_PT_01	iMHEA_processed.zip	figshare	doi:10.6084/m9.figshare.c.3943774	http://dx.doi.org/10.6084/m9.figshare.c.3943774	Derived hydrological indices	iMHEA_indices.zip	figshare	doi:10.6084/m9.figshare.c.3943774	http://dx.doi.org/10.6084/m9.figshare.c.3943774	2013-11-19/2017-01-20	Páramo
JTU_03	Precipitation	05-01-2014/16-01-2017	JTU_03_PT_02	iMHEA_processed.zip	figshare	doi:10.6084/m9.figshare.c.3943774	http://dx.doi.org/10.6084/m9.figshare.c.3943774	Derived hydrological indices	iMHEA_indices.zip	figshare	doi:10.6084/m9.figshare.c.3943774	http://dx.doi.org/10.6084/m9.figshare.c.3943774	2014-01-05/2017-01-16	Páramo
JTU_04	Precipitation	19-11-2013/16-01-2017	JTU_04_PT_01	iMHEA_processed.zip	figshare	doi:10.6084/m9.figshare.c.3943774	http://dx.doi.org/10.6084/m9.figshare.c.3943774	Derived hydrological indices	iMHEA_indices.zip	figshare	doi:10.6084/m9.figshare.c.3943774	http://dx.doi.org/10.6084/m9.figshare.c.3943774	2013-11-19/2017-01-16	Páramo
JTU_04	Precipitation	19-11-2013/16-01-2017	JTU_04_PT_02	iMHEA_processed.zip	figshare	doi:10.6084/m9.figshare.c.3943774	http://dx.doi.org/10.6084/m9.figshare.c.3943774	Derived hydrological indices	iMHEA_indices.zip	figshare	doi:10.6084/m9.figshare.c.3943774	http://dx.doi.org/10.6084/m9.figshare.c.3943774	2013-11-19/2017-01-16	Páramo
PAU_01	Precipitation	24-05-2001/17-06-2005	PAU_01_PD_01	iMHEA_processed.zip	figshare	doi:10.6084/m9.figshare.c.3943774	http://dx.doi.org/10.6084/m9.figshare.c.3943774	Derived hydrological indices	iMHEA_indices.zip	figshare	doi:10.6084/m9.figshare.c.3943774	http://dx.doi.org/10.6084/m9.figshare.c.3943774	2001-05-24/2005-06-17	Páramo
PAU_01	Precipitation	24-05-2001/17-06-2005	PAU_01_PD_02	iMHEA_processed.zip	figshare	doi:10.6084/m9.figshare.c.3943774	http://dx.doi.org/10.6084/m9.figshare.c.3943774	Derived hydrological indices	iMHEA_indices.zip	figshare	doi:10.6084/m9.figshare.c.3943774	http://dx.doi.org/10.6084/m9.figshare.c.3943774	2001-05-24/2005-06-17	Páramo
PAU_01	Precipitation	24-05-2001/17-06-2005	PAU_01_PD_03	iMHEA_processed.zip	figshare	doi:10.6084/m9.figshare.c.3943774	http://dx.doi.org/10.6084/m9.figshare.c.3943774	Derived hydrological indices	iMHEA_indices.zip	figshare	doi:10.6084/m9.figshare.c.3943774	http://dx.doi.org/10.6084/m9.figshare.c.3943774	2001-05-24/2005-06-17	Páramo
PAU_04	Precipitation	05-02-2002/14-10-2003	PAU_04_PD_01	iMHEA_processed.zip	figshare	doi:10.6084/m9.figshare.c.3943774	http://dx.doi.org/10.6084/m9.figshare.c.3943774	Derived hydrological indices	iMHEA_indices.zip	figshare	doi:10.6084/m9.figshare.c.3943774	http://dx.doi.org/10.6084/m9.figshare.c.3943774	2002-02-05/2003-10-14	Páramo
PAU_04	Precipitation	27-10-2001/18-06-2003	PAU_04_PD_02	iMHEA_processed.zip	figshare	doi:10.6084/m9.figshare.c.3943774	http://dx.doi.org/10.6084/m9.figshare.c.3943774	Derived hydrological indices	iMHEA_indices.zip	figshare	doi:10.6084/m9.figshare.c.3943774	http://dx.doi.org/10.6084/m9.figshare.c.3943774	2001-10-27/2003-06-18	Páramo
PAU_04	Precipitation	27-10-2001/14-10-2003	PAU_04_PD_03	iMHEA_processed.zip	figshare	doi:10.6084/m9.figshare.c.3943774	http://dx.doi.org/10.6084/m9.figshare.c.3943774	Derived hydrological indices	iMHEA_indices.zip	figshare	doi:10.6084/m9.figshare.c.3943774	http://dx.doi.org/10.6084/m9.figshare.c.3943774	2001-10-27/2003-10-14	Páramo
PAU_02	Precipitation	29-05-2004/31-07-2007	PAU_02_PD_01	iMHEA_processed.zip	figshare	doi:10.6084/m9.figshare.c.3943774	http://dx.doi.org/10.6084/m9.figshare.c.3943774	Derived hydrological indices	iMHEA_indices.zip	figshare	doi:10.6084/m9.figshare.c.3943774	http://dx.doi.org/10.6084/m9.figshare.c.3943774	2004-05-29/2007-07-31	Páramo
PAU_02	Precipitation	29-05-2004/31-07-2007	PAU_02_PD_02	iMHEA_processed.zip	figshare	doi:10.6084/m9.figshare.c.3943774	http://dx.doi.org/10.6084/m9.figshare.c.3943774	Derived hydrological indices	iMHEA_indices.zip	figshare	doi:10.6084/m9.figshare.c.3943774	http://dx.doi.org/10.6084/m9.figshare.c.3943774	2004-05-29/2007-07-31	Páramo
PAU_03	Precipitation	29-05-2004/03-10-2004	PAU_03_PD_01	iMHEA_processed.zip	figshare	doi:10.6084/m9.figshare.c.3943774	http://dx.doi.org/10.6084/m9.figshare.c.3943774	Derived hydrological indices	iMHEA_indices.zip	figshare	doi:10.6084/m9.figshare.c.3943774	http://dx.doi.org/10.6084/m9.figshare.c.3943774	2004-05-29/2004-10-03	Páramo
PAU_03	Precipitation	29-05-2004/31-07-2007	PAU_03_PD_02	iMHEA_processed.zip	figshare	doi:10.6084/m9.figshare.c.3943774	http://dx.doi.org/10.6084/m9.figshare.c.3943774	Derived hydrological indices	iMHEA_indices.zip	figshare	doi:10.6084/m9.figshare.c.3943774	http://dx.doi.org/10.6084/m9.figshare.c.3943774	2004-05-29/2007-07-31	Páramo
PAU_05	Precipitation	27-02-2002/31-05-2005	PAU_05_PD_01	iMHEA_processed.zip	figshare	doi:10.6084/m9.figshare.c.3943774	http://dx.doi.org/10.6084/m9.figshare.c.3943774	Derived hydrological indices	iMHEA_indices.zip	figshare	doi:10.6084/m9.figshare.c.3943774	http://dx.doi.org/10.6084/m9.figshare.c.3943774	2002-02-27/2005-05-31	Páramo
PAU_05	Precipitation	05-03-2002/23-04-2005	PAU_05_PD_02	iMHEA_processed.zip	figshare	doi:10.6084/m9.figshare.c.3943774	http://dx.doi.org/10.6084/m9.figshare.c.3943774	Derived hydrological indices	iMHEA_indices.zip	figshare	doi:10.6084/m9.figshare.c.3943774	http://dx.doi.org/10.6084/m9.figshare.c.3943774	2002-03-05/2005-04-23	Páramo
PAU_05	Precipitation	05-03-2002/22-10-2004	PAU_05_PD_03	iMHEA_processed.zip	figshare	doi:10.6084/m9.figshare.c.3943774	http://dx.doi.org/10.6084/m9.figshare.c.3943774	Derived hydrological indices	iMHEA_indices.zip	figshare	doi:10.6084/m9.figshare.c.3943774	http://dx.doi.org/10.6084/m9.figshare.c.3943774	2002-03-05/2004-10-22	Páramo
PIU_01	Precipitation	06-07-2013/11-05-2016	PIU_01_PO_01	iMHEA_processed.zip	figshare	doi:10.6084/m9.figshare.c.3943774	http://dx.doi.org/10.6084/m9.figshare.c.3943774	Derived hydrological indices	iMHEA_indices.zip	figshare	doi:10.6084/m9.figshare.c.3943774	http://dx.doi.org/10.6084/m9.figshare.c.3943774	2013-07-06/2016-05-11	Páramo
PIU_01	Precipitation	06-07-2013/08-03-2017	PIU_01_PO_02	iMHEA_processed.zip	figshare	doi:10.6084/m9.figshare.c.3943774	http://dx.doi.org/10.6084/m9.figshare.c.3943774	Derived hydrological indices	iMHEA_indices.zip	figshare	doi:10.6084/m9.figshare.c.3943774	http://dx.doi.org/10.6084/m9.figshare.c.3943774	2013-07-06/2017-03-08	Páramo
PIU_01	Precipitation	06-07-2013/08-03-2017	PIU_01_PO_03	iMHEA_processed.zip	figshare	doi:10.6084/m9.figshare.c.3943774	http://dx.doi.org/10.6084/m9.figshare.c.3943774	Derived hydrological indices	iMHEA_indices.zip	figshare	doi:10.6084/m9.figshare.c.3943774	http://dx.doi.org/10.6084/m9.figshare.c.3943774	2013-07-06/2017-03-08	Páramo
PIU_02	Precipitation	06-07-2013/07-12-2016	PIU_02_PO_01	iMHEA_processed.zip	figshare	doi:10.6084/m9.figshare.c.3943774	http://dx.doi.org/10.6084/m9.figshare.c.3943774	Derived hydrological indices	iMHEA_indices.zip	figshare	doi:10.6084/m9.figshare.c.3943774	http://dx.doi.org/10.6084/m9.figshare.c.3943774	2013-07-06/2016-12-07	Páramo
PIU_02	Precipitation	06-07-2013/23-04-2014	PIU_02_PO_02	iMHEA_processed.zip	figshare	doi:10.6084/m9.figshare.c.3943774	http://dx.doi.org/10.6084/m9.figshare.c.3943774	Derived hydrological indices	iMHEA_indices.zip	figshare	doi:10.6084/m9.figshare.c.3943774	http://dx.doi.org/10.6084/m9.figshare.c.3943774	2013-07-06/2014-04-23	Páramo
PIU_02	Precipitation	06-07-2013/07-08-2015	PIU_02_PO_03	iMHEA_processed.zip	figshare	doi:10.6084/m9.figshare.c.3943774	http://dx.doi.org/10.6084/m9.figshare.c.3943774	Derived hydrological indices	iMHEA_indices.zip	figshare	doi:10.6084/m9.figshare.c.3943774	http://dx.doi.org/10.6084/m9.figshare.c.3943774	2013-07-06/2015-08-07	Páramo
PIU_02	Precipitation	23-04-2014/07-12-2016	PIU_02_PO_04	iMHEA_processed.zip	figshare	doi:10.6084/m9.figshare.c.3943774	http://dx.doi.org/10.6084/m9.figshare.c.3943774	Derived hydrological indices	iMHEA_indices.zip	figshare	doi:10.6084/m9.figshare.c.3943774	http://dx.doi.org/10.6084/m9.figshare.c.3943774	2014-04-23/2016-12-07	Páramo
PIU_03	Precipitation	11-04-2013/09-04-2014	PIU_03_PO_01	iMHEA_processed.zip	figshare	doi:10.6084/m9.figshare.c.3943774	http://dx.doi.org/10.6084/m9.figshare.c.3943774	Derived hydrological indices	iMHEA_indices.zip	figshare	doi:10.6084/m9.figshare.c.3943774	http://dx.doi.org/10.6084/m9.figshare.c.3943774	2013-04-11/2014-04-09	Páramo
PIU_03	Precipitation	11-04-2013/17-08-2014	PIU_03_PO_02	iMHEA_processed.zip	figshare	doi:10.6084/m9.figshare.c.3943774	http://dx.doi.org/10.6084/m9.figshare.c.3943774	Derived hydrological indices	iMHEA_indices.zip	figshare	doi:10.6084/m9.figshare.c.3943774	http://dx.doi.org/10.6084/m9.figshare.c.3943774	2013-04-11/2014-08-17	Páramo
PIU_03	Precipitation	11-04-2013/10-08-2016	PIU_03_PO_03	iMHEA_processed.zip	figshare	doi:10.6084/m9.figshare.c.3943774	http://dx.doi.org/10.6084/m9.figshare.c.3943774	Derived hydrological indices	iMHEA_indices.zip	figshare	doi:10.6084/m9.figshare.c.3943774	http://dx.doi.org/10.6084/m9.figshare.c.3943774	2013-04-11/2016-08-10	Páramo
PIU_03	Precipitation	09-04-2014/10-08-2016	PIU_03_PO_04	iMHEA_processed.zip	figshare	doi:10.6084/m9.figshare.c.3943774	http://dx.doi.org/10.6084/m9.figshare.c.3943774	Derived hydrological indices	iMHEA_indices.zip	figshare	doi:10.6084/m9.figshare.c.3943774	http://dx.doi.org/10.6084/m9.figshare.c.3943774	2014-04-09/2016-08-10	Páramo
PIU_04	Precipitation	11-07-2013/04-05-2016	PIU_04_PO_01	iMHEA_processed.zip	figshare	doi:10.6084/m9.figshare.c.3943774	http://dx.doi.org/10.6084/m9.figshare.c.3943774	Derived hydrological indices	iMHEA_indices.zip	figshare	doi:10.6084/m9.figshare.c.3943774	http://dx.doi.org/10.6084/m9.figshare.c.3943774	2013-07-11/2016-05-04	Forest
PIU_04	Precipitation	11-07-2013/15-07-2016	PIU_04_PO_02	iMHEA_processed.zip	figshare	doi:10.6084/m9.figshare.c.3943774	http://dx.doi.org/10.6084/m9.figshare.c.3943774	Derived hydrological indices	iMHEA_indices.zip	figshare	doi:10.6084/m9.figshare.c.3943774	http://dx.doi.org/10.6084/m9.figshare.c.3943774	2013-07-11/2016-07-15	Forest
PIU_04	Precipitation	11-07-2013/11-08-2016	PIU_04_PO_03	iMHEA_processed.zip	figshare	doi:10.6084/m9.figshare.c.3943774	http://dx.doi.org/10.6084/m9.figshare.c.3943774	Derived hydrological indices	iMHEA_indices.zip	figshare	doi:10.6084/m9.figshare.c.3943774	http://dx.doi.org/10.6084/m9.figshare.c.3943774	2013-07-11/2016-08-11	Forest
PIU_05	Precipitation	21-08-2014/09-12-2016	PIU_05_PO_01	iMHEA_processed.zip	figshare	doi:10.6084/m9.figshare.c.3943774	http://dx.doi.org/10.6084/m9.figshare.c.3943774	Derived hydrological indices	iMHEA_indices.zip	figshare	doi:10.6084/m9.figshare.c.3943774	http://dx.doi.org/10.6084/m9.figshare.c.3943774	2014-08-21/2016-12-09	Forest
PIU_06	Precipitation	19-02-2014/11-08-2016	PIU_06_PO_01	iMHEA_processed.zip	figshare	doi:10.6084/m9.figshare.c.3943774	http://dx.doi.org/10.6084/m9.figshare.c.3943774	Derived hydrological indices	iMHEA_indices.zip	figshare	doi:10.6084/m9.figshare.c.3943774	http://dx.doi.org/10.6084/m9.figshare.c.3943774	2014-02-19/2016-08-11	Forest
PIU_06	Precipitation	19-02-2014/14-12-2015	PIU_06_PO_02	iMHEA_processed.zip	figshare	doi:10.6084/m9.figshare.c.3943774	http://dx.doi.org/10.6084/m9.figshare.c.3943774	Derived hydrological indices	iMHEA_indices.zip	figshare	doi:10.6084/m9.figshare.c.3943774	http://dx.doi.org/10.6084/m9.figshare.c.3943774	2014-02-19/2015-12-14	Forest
PIU_06	Precipitation	18-06-2015/13-05-2016	PIU_06_PO_03	iMHEA_processed.zip	figshare	doi:10.6084/m9.figshare.c.3943774	http://dx.doi.org/10.6084/m9.figshare.c.3943774	Derived hydrological indices	iMHEA_indices.zip	figshare	doi:10.6084/m9.figshare.c.3943774	http://dx.doi.org/10.6084/m9.figshare.c.3943774	2015-06-18/2016-05-13	Forest
PIU_07	Precipitation	11-07-2013/28-08-2014	PIU_07_PO_03	iMHEA_processed.zip	figshare	doi:10.6084/m9.figshare.c.3943774	http://dx.doi.org/10.6084/m9.figshare.c.3943774	Derived hydrological indices	iMHEA_indices.zip	figshare	doi:10.6084/m9.figshare.c.3943774	http://dx.doi.org/10.6084/m9.figshare.c.3943774	2013-07-11/2014-08-28	Dry puna
PIU_07	Precipitation	11-07-2013/16-01-2017	PIU_07_PO_02	iMHEA_processed.zip	figshare	doi:10.6084/m9.figshare.c.3943774	http://dx.doi.org/10.6084/m9.figshare.c.3943774	Derived hydrological indices	iMHEA_indices.zip	figshare	doi:10.6084/m9.figshare.c.3943774	http://dx.doi.org/10.6084/m9.figshare.c.3943774	2013-07-11/2017-01-16	Dry puna
CHA_01	Precipitation	04-09-2010/07-12-2015	CHA_01_PT_01	iMHEA_processed.zip	figshare	doi:10.6084/m9.figshare.c.3943774	http://dx.doi.org/10.6084/m9.figshare.c.3943774	Derived hydrological indices	iMHEA_indices.zip	figshare	doi:10.6084/m9.figshare.c.3943774	http://dx.doi.org/10.6084/m9.figshare.c.3943774	2010-09-04/2015-12-07	Jalca
CHA_02	Precipitation	03-09-2010/07-12-2015	CHA_02_PT_01	iMHEA_processed.zip	figshare	doi:10.6084/m9.figshare.c.3943774	http://dx.doi.org/10.6084/m9.figshare.c.3943774	Derived hydrological indices	iMHEA_indices.zip	figshare	doi:10.6084/m9.figshare.c.3943774	http://dx.doi.org/10.6084/m9.figshare.c.3943774	2010-09-03/2015-12-07	Jalca
HUA_01	Precipitation	27-02-2011/20-06-2014	HUA_01_PD_01	iMHEA_processed.zip	figshare	doi:10.6084/m9.figshare.c.3943774	http://dx.doi.org/10.6084/m9.figshare.c.3943774	Derived hydrological indices	iMHEA_indices.zip	figshare	doi:10.6084/m9.figshare.c.3943774	http://dx.doi.org/10.6084/m9.figshare.c.3943774	2011-02-27/2014-06-20	Humid puna
HUA_01	Precipitation	27-02-2011/20-06-2014	HUA_01_PD_02	iMHEA_processed.zip	figshare	doi:10.6084/m9.figshare.c.3943774	http://dx.doi.org/10.6084/m9.figshare.c.3943774	Derived hydrological indices	iMHEA_indices.zip	figshare	doi:10.6084/m9.figshare.c.3943774	http://dx.doi.org/10.6084/m9.figshare.c.3943774	2011-02-27/2014-06-20	Humid puna
HUA_01	Precipitation	27-02-2011/20-06-2014	HUA_01_PD_03	iMHEA_processed.zip	figshare	doi:10.6084/m9.figshare.c.3943774	http://dx.doi.org/10.6084/m9.figshare.c.3943774	Derived hydrological indices	iMHEA_indices.zip	figshare	doi:10.6084/m9.figshare.c.3943774	http://dx.doi.org/10.6084/m9.figshare.c.3943774	2011-02-27/2014-06-20	Humid puna
HUA_02	Precipitation	25-02-2011/20-06-2014	HUA_02_PD_01	iMHEA_processed.zip	figshare	doi:10.6084/m9.figshare.c.3943774	http://dx.doi.org/10.6084/m9.figshare.c.3943774	Derived hydrological indices	iMHEA_indices.zip	figshare	doi:10.6084/m9.figshare.c.3943774	http://dx.doi.org/10.6084/m9.figshare.c.3943774	2011-02-25/2014-06-20	Humid puna
HUA_02	Precipitation	25-02-2011/20-06-2014	HUA_02_PD_02	iMHEA_processed.zip	figshare	doi:10.6084/m9.figshare.c.3943774	http://dx.doi.org/10.6084/m9.figshare.c.3943774	Derived hydrological indices	iMHEA_indices.zip	figshare	doi:10.6084/m9.figshare.c.3943774	http://dx.doi.org/10.6084/m9.figshare.c.3943774	2011-02-25/2014-06-20	Humid puna
HUA_02	Precipitation	25-02-2011/20-06-2014	HUA_02_PD_03	iMHEA_processed.zip	figshare	doi:10.6084/m9.figshare.c.3943774	http://dx.doi.org/10.6084/m9.figshare.c.3943774	Derived hydrological indices	iMHEA_indices.zip	figshare	doi:10.6084/m9.figshare.c.3943774	http://dx.doi.org/10.6084/m9.figshare.c.3943774	2011-02-25/2014-06-20	Humid puna
HMT_01	Precipitation	07-07-2014/01-10-2015	HMT_01_PO_01	iMHEA_processed.zip	figshare	doi:10.6084/m9.figshare.c.3943774	http://dx.doi.org/10.6084/m9.figshare.c.3943774	Derived hydrological indices	iMHEA_indices.zip	figshare	doi:10.6084/m9.figshare.c.3943774	http://dx.doi.org/10.6084/m9.figshare.c.3943774	2014-07-07/2015-10-01	Dry puna
HMT_01	Precipitation	07-07-2014/04-01-2017	HMT_01_PO_02	iMHEA_processed.zip	figshare	doi:10.6084/m9.figshare.c.3943774	http://dx.doi.org/10.6084/m9.figshare.c.3943774	Derived hydrological indices	iMHEA_indices.zip	figshare	doi:10.6084/m9.figshare.c.3943774	http://dx.doi.org/10.6084/m9.figshare.c.3943774	2014-07-07/2017-01-04	Dry puna
HMT_02	Precipitation	26-06-2014/04-01-2017	HMT_02_PO_01	iMHEA_processed.zip	figshare	doi:10.6084/m9.figshare.c.3943774	http://dx.doi.org/10.6084/m9.figshare.c.3943774	Derived hydrological indices	iMHEA_indices.zip	figshare	doi:10.6084/m9.figshare.c.3943774	http://dx.doi.org/10.6084/m9.figshare.c.3943774	2014-06-26/2017-01-04	Dry puna
HMT_02	Precipitation	07-07-2014/03-03-2016	HMT_02_PO_02	iMHEA_processed.zip	figshare	doi:10.6084/m9.figshare.c.3943774	http://dx.doi.org/10.6084/m9.figshare.c.3943774	Derived hydrological indices	iMHEA_indices.zip	figshare	doi:10.6084/m9.figshare.c.3943774	http://dx.doi.org/10.6084/m9.figshare.c.3943774	2014-07-07/2016-03-03	Dry puna
TAM_01	Precipitation	12-04-2012/02-01-2013	TAM_01_PO_01	iMHEA_processed.zip	figshare	doi:10.6084/m9.figshare.c.3943774	http://dx.doi.org/10.6084/m9.figshare.c.3943774	Derived hydrological indices	iMHEA_indices.zip	figshare	doi:10.6084/m9.figshare.c.3943774	http://dx.doi.org/10.6084/m9.figshare.c.3943774	2012-04-12/2013-01-02	Humid puna
TAM_01	Precipitation	13-04-2012/19-09-2012	TAM_01_PO_02	iMHEA_processed.zip	figshare	doi:10.6084/m9.figshare.c.3943774	http://dx.doi.org/10.6084/m9.figshare.c.3943774	Derived hydrological indices	iMHEA_indices.zip	figshare	doi:10.6084/m9.figshare.c.3943774	http://dx.doi.org/10.6084/m9.figshare.c.3943774	2012-04-13/2012-09-19	Humid puna
TAM_01	Precipitation	13-04-2012/19-09-2012	TAM_01_PO_03	iMHEA_processed.zip	figshare	doi:10.6084/m9.figshare.c.3943774	http://dx.doi.org/10.6084/m9.figshare.c.3943774	Derived hydrological indices	iMHEA_indices.zip	figshare	doi:10.6084/m9.figshare.c.3943774	http://dx.doi.org/10.6084/m9.figshare.c.3943774	2012-04-13/2012-09-19	Humid puna
TAM_02	Precipitation	12-04-2012/11-12-2012	TAM_02_PO_01	iMHEA_processed.zip	figshare	doi:10.6084/m9.figshare.c.3943774	http://dx.doi.org/10.6084/m9.figshare.c.3943774	Derived hydrological indices	iMHEA_indices.zip	figshare	doi:10.6084/m9.figshare.c.3943774	http://dx.doi.org/10.6084/m9.figshare.c.3943774	2012-04-12/2012-12-11	Humid puna
TAM_02	Precipitation	12-04-2012/22-01-2013	TAM_02_PO_02	iMHEA_processed.zip	figshare	doi:10.6084/m9.figshare.c.3943774	http://dx.doi.org/10.6084/m9.figshare.c.3943774	Derived hydrological indices	iMHEA_indices.zip	figshare	doi:10.6084/m9.figshare.c.3943774	http://dx.doi.org/10.6084/m9.figshare.c.3943774	2012-04-12/2013-01-22	Humid puna
TAM_02	Precipitation	12-04-2012/16-04-2013	TAM_02_PO_03	iMHEA_processed.zip	figshare	doi:10.6084/m9.figshare.c.3943774	http://dx.doi.org/10.6084/m9.figshare.c.3943774	Derived hydrological indices	iMHEA_indices.zip	figshare	doi:10.6084/m9.figshare.c.3943774	http://dx.doi.org/10.6084/m9.figshare.c.3943774	2012-04-12/2013-04-16	Humid puna
TIQ_01	Precipitation	02-04-2013/25-01-2016	TIQ_01_PO_01	iMHEA_processed.zip	figshare	doi:10.6084/m9.figshare.c.3943774	http://dx.doi.org/10.6084/m9.figshare.c.3943774	Derived hydrological indices	iMHEA_indices.zip	figshare	doi:10.6084/m9.figshare.c.3943774	http://dx.doi.org/10.6084/m9.figshare.c.3943774	2013-04-02/2016-01-25	Humid puna
TIQ_01	Precipitation	02-04-2013/25-01-2016	TIQ_01_PO_02	iMHEA_processed.zip	figshare	doi:10.6084/m9.figshare.c.3943774	http://dx.doi.org/10.6084/m9.figshare.c.3943774	Derived hydrological indices	iMHEA_indices.zip	figshare	doi:10.6084/m9.figshare.c.3943774	http://dx.doi.org/10.6084/m9.figshare.c.3943774	2013-04-02/2016-01-25	Humid puna
TIQ_02	Precipitation	02-04-2013/25-01-2016	TIQ_02_PO_01	iMHEA_processed.zip	figshare	doi:10.6084/m9.figshare.c.3943774	http://dx.doi.org/10.6084/m9.figshare.c.3943774	Derived hydrological indices	iMHEA_indices.zip	figshare	doi:10.6084/m9.figshare.c.3943774	http://dx.doi.org/10.6084/m9.figshare.c.3943774	2013-04-02/2016-01-25	Humid puna
TIQ_02	Precipitation	02-04-2013/17-12-2014	TIQ_02_PO_02	iMHEA_processed.zip	figshare	doi:10.6084/m9.figshare.c.3943774	http://dx.doi.org/10.6084/m9.figshare.c.3943774	Derived hydrological indices	iMHEA_indices.zip	figshare	doi:10.6084/m9.figshare.c.3943774	http://dx.doi.org/10.6084/m9.figshare.c.3943774	2013-04-02/2014-12-17	Humid puna
