# Supplementary material for: High-resolution hydrometeorological data from a network of headwater catchments in the tropical Andes
Source: Sci Data. 2018 Jul 3;5:180080. doi: 10.1038/sdata.2018.80 (PMC6029571; doi:10.1038/sdata.2018.80)
Supplement: Supplementary file 1 [file sdata201880-isa1.zip › a_water_level_Ochoa-Tocachi.txt]

Sample Name	Protocol REF	Comment[monitoring period]	Assay Name	Raw Data File	Comment[Data Repository]	Comment[Data Record Accession]	Comment[Data Record URI]	Protocol REF	Derived Data File	Comment[Data Repository]	Comment[Data Record Accession]	Comment[Data Record URI]	Factor Value[monitoring period]	Factor Value[biome type]
LLO_01	Streamflow	10-01-2013/13-01-2017	LLO_01_HI_01	iMHEA_processed.zip	figshare	doi:10.6084/m9.figshare.c.3943774	http://dx.doi.org/10.6084/m9.figshare.c.3943774	Derived hydrological indices	iMHEA_indices.zip	figshare	doi:10.6084/m9.figshare.c.3943774	http://dx.doi.org/10.6084/m9.figshare.c.3943774	2013-01-10/2017-01-13	Páramo
LLO_02	Streamflow	10-01-2013/13-01-2017	LLO_02_HI_01	iMHEA_processed.zip	figshare	doi:10.6084/m9.figshare.c.3943774	http://dx.doi.org/10.6084/m9.figshare.c.3943774	Derived hydrological indices	iMHEA_indices.zip	figshare	doi:10.6084/m9.figshare.c.3943774	http://dx.doi.org/10.6084/m9.figshare.c.3943774	2013-01-10/2017-01-13	Páramo
JTU_01	Streamflow	14-11-2013/17-11-2017	JTU_01_HI_01	iMHEA_processed.zip	figshare	doi:10.6084/m9.figshare.c.3943774	http://dx.doi.org/10.6084/m9.figshare.c.3943774	Derived hydrological indices	iMHEA_indices.zip	figshare	doi:10.6084/m9.figshare.c.3943774	http://dx.doi.org/10.6084/m9.figshare.c.3943774	2013-11-14/2017-11-17	Páramo
JTU_02	Streamflow	15-11-2013/18-01-2017	JTU_02_HI_01	iMHEA_processed.zip	figshare	doi:10.6084/m9.figshare.c.3943774	http://dx.doi.org/10.6084/m9.figshare.c.3943774	Derived hydrological indices	iMHEA_indices.zip	figshare	doi:10.6084/m9.figshare.c.3943774	http://dx.doi.org/10.6084/m9.figshare.c.3943774	2013-11-15/2017-01-18	Páramo
JTU_03	Streamflow	13-11-2013/20-01-2017	JTU_03_HI_01	iMHEA_processed.zip	figshare	doi:10.6084/m9.figshare.c.3943774	http://dx.doi.org/10.6084/m9.figshare.c.3943774	Derived hydrological indices	iMHEA_indices.zip	figshare	doi:10.6084/m9.figshare.c.3943774	http://dx.doi.org/10.6084/m9.figshare.c.3943774	2013-11-13/2017-01-20	Páramo
JTU_04	Streamflow	16-01-2014/11-02-2016	JTU_04_HI_01	iMHEA_processed.zip	figshare	doi:10.6084/m9.figshare.c.3943774	http://dx.doi.org/10.6084/m9.figshare.c.3943774	Derived hydrological indices	iMHEA_indices.zip	figshare	doi:10.6084/m9.figshare.c.3943774	http://dx.doi.org/10.6084/m9.figshare.c.3943774	2014-01-16/2016-02-11	Páramo
PAU_01	Streamflow	04-09-2001/16-08-2005	PAU_01_HW_01	iMHEA_processed.zip	figshare	doi:10.6084/m9.figshare.c.3943774	http://dx.doi.org/10.6084/m9.figshare.c.3943774	Derived hydrological indices	iMHEA_indices.zip	figshare	doi:10.6084/m9.figshare.c.3943774	http://dx.doi.org/10.6084/m9.figshare.c.3943774	2001-09-04/2005-08-16	Páramo
PAU_04	Streamflow	29-10-2001/29-09-2003	PAU_04_HW_01	iMHEA_processed.zip	figshare	doi:10.6084/m9.figshare.c.3943774	http://dx.doi.org/10.6084/m9.figshare.c.3943774	Derived hydrological indices	iMHEA_indices.zip	figshare	doi:10.6084/m9.figshare.c.3943774	http://dx.doi.org/10.6084/m9.figshare.c.3943774	2001-10-29/2003-09-29	Páramo
PAU_02	Streamflow	29-02-2004/27-06-2007	PAU_02_HW_01	iMHEA_processed.zip	figshare	doi:10.6084/m9.figshare.c.3943774	http://dx.doi.org/10.6084/m9.figshare.c.3943774	Derived hydrological indices	iMHEA_indices.zip	figshare	doi:10.6084/m9.figshare.c.3943774	http://dx.doi.org/10.6084/m9.figshare.c.3943774	2004-02-29/2007-06-27	Páramo
PAU_03	Streamflow	29-05-2004/27-06-2007	PAU_03_HW_01	iMHEA_processed.zip	figshare	doi:10.6084/m9.figshare.c.3943774	http://dx.doi.org/10.6084/m9.figshare.c.3943774	Derived hydrological indices	iMHEA_indices.zip	figshare	doi:10.6084/m9.figshare.c.3943774	http://dx.doi.org/10.6084/m9.figshare.c.3943774	2004-05-29/2007-06-27	Páramo
PIU_01	Streamflow	05-07-2013/12-12-2015	PIU_01_HI_01	iMHEA_processed.zip	figshare	doi:10.6084/m9.figshare.c.3943774	http://dx.doi.org/10.6084/m9.figshare.c.3943774	Derived hydrological indices	iMHEA_indices.zip	figshare	doi:10.6084/m9.figshare.c.3943774	http://dx.doi.org/10.6084/m9.figshare.c.3943774	2013-07-05/2015-12-12	Páramo
PIU_02	Streamflow	07-07-2013/13-12-2015	PIU_02_HI_01	iMHEA_processed.zip	figshare	doi:10.6084/m9.figshare.c.3943774	http://dx.doi.org/10.6084/m9.figshare.c.3943774	Derived hydrological indices	iMHEA_indices.zip	figshare	doi:10.6084/m9.figshare.c.3943774	http://dx.doi.org/10.6084/m9.figshare.c.3943774	2013-07-07/2015-12-13	Páramo
PIU_03	Streamflow	23-06-2013/04-12-2013	PIU_03_HI_01	iMHEA_processed.zip	figshare	doi:10.6084/m9.figshare.c.3943774	http://dx.doi.org/10.6084/m9.figshare.c.3943774	Derived hydrological indices	iMHEA_indices.zip	figshare	doi:10.6084/m9.figshare.c.3943774	http://dx.doi.org/10.6084/m9.figshare.c.3943774	2013-06-23/2013-12-04	Páramo
PIU_04	Streamflow	23-06-2013/20-01-2017	PIU_04_HI_01	iMHEA_processed.zip	figshare	doi:10.6084/m9.figshare.c.3943774	http://dx.doi.org/10.6084/m9.figshare.c.3943774	Derived hydrological indices	iMHEA_indices.zip	figshare	doi:10.6084/m9.figshare.c.3943774	http://dx.doi.org/10.6084/m9.figshare.c.3943774	2013-06-23/2017-01-20	Forest
PIU_07	Streamflow	16-07-2013/15-01-2015	PIU_07_HI_01	iMHEA_processed.zip	figshare	doi:10.6084/m9.figshare.c.3943774	http://dx.doi.org/10.6084/m9.figshare.c.3943774	Derived hydrological indices	iMHEA_indices.zip	figshare	doi:10.6084/m9.figshare.c.3943774	http://dx.doi.org/10.6084/m9.figshare.c.3943774	2013-07-16/2015-01-15	Dry puna
CHA_01	Streamflow	17-07-2012/19-10-2013	CHA_01_HS_01	iMHEA_processed.zip	figshare	doi:10.6084/m9.figshare.c.3943774	http://dx.doi.org/10.6084/m9.figshare.c.3943774	Derived hydrological indices	iMHEA_indices.zip	figshare	doi:10.6084/m9.figshare.c.3943774	http://dx.doi.org/10.6084/m9.figshare.c.3943774	2012-07-17/2013-10-19	Jalca
CHA_02	Streamflow	15-07-2012/24-01-2014	CHA_02_HS_01	iMHEA_processed.zip	figshare	doi:10.6084/m9.figshare.c.3943774	http://dx.doi.org/10.6084/m9.figshare.c.3943774	Derived hydrological indices	iMHEA_indices.zip	figshare	doi:10.6084/m9.figshare.c.3943774	http://dx.doi.org/10.6084/m9.figshare.c.3943774	2012-07-15/2014-01-24	Jalca
HUA_01	Streamflow	18-04-2011/10-09-2012	HUA_01_HD_01	iMHEA_processed.zip	figshare	doi:10.6084/m9.figshare.c.3943774	http://dx.doi.org/10.6084/m9.figshare.c.3943774	Derived hydrological indices	iMHEA_indices.zip	figshare	doi:10.6084/m9.figshare.c.3943774	http://dx.doi.org/10.6084/m9.figshare.c.3943774	2011-04-18/2012-09-10	Humid puna
HUA_01	Streamflow	27-09-2012/27-11-2014	HUA_01_HD_02	iMHEA_processed.zip	figshare	doi:10.6084/m9.figshare.c.3943774	http://dx.doi.org/10.6084/m9.figshare.c.3943774	Derived hydrological indices	iMHEA_indices.zip	figshare	doi:10.6084/m9.figshare.c.3943774	http://dx.doi.org/10.6084/m9.figshare.c.3943774	2012-09-27/2014-11-27	Humid puna
HUA_02	Streamflow	18-04-2011/10-09-2012	HUA_02_HD_01	iMHEA_processed.zip	figshare	doi:10.6084/m9.figshare.c.3943774	http://dx.doi.org/10.6084/m9.figshare.c.3943774	Derived hydrological indices	iMHEA_indices.zip	figshare	doi:10.6084/m9.figshare.c.3943774	http://dx.doi.org/10.6084/m9.figshare.c.3943774	2011-04-18/2012-09-10	Humid puna
HUA_02	Streamflow	16-09-2012/05-09-2014	HUA_02_HD_02	iMHEA_processed.zip	figshare	doi:10.6084/m9.figshare.c.3943774	http://dx.doi.org/10.6084/m9.figshare.c.3943774	Derived hydrological indices	iMHEA_indices.zip	figshare	doi:10.6084/m9.figshare.c.3943774	http://dx.doi.org/10.6084/m9.figshare.c.3943774	2012-09-16/2014-09-05	Humid puna
HMT_01	Streamflow	28-06-2014/04-01-2017	HMT_01_HI_01	iMHEA_processed.zip	figshare	doi:10.6084/m9.figshare.c.3943774	http://dx.doi.org/10.6084/m9.figshare.c.3943774	Derived hydrological indices	iMHEA_indices.zip	figshare	doi:10.6084/m9.figshare.c.3943774	http://dx.doi.org/10.6084/m9.figshare.c.3943774	2014-06-28/2017-01-04	Dry puna
HMT_02	Streamflow	26-06-2014/04-01-2017	HMT_02_HI_01	iMHEA_processed.zip	figshare	doi:10.6084/m9.figshare.c.3943774	http://dx.doi.org/10.6084/m9.figshare.c.3943774	Derived hydrological indices	iMHEA_indices.zip	figshare	doi:10.6084/m9.figshare.c.3943774	http://dx.doi.org/10.6084/m9.figshare.c.3943774	2014-06-26/2017-01-04	Dry puna
TAM_01	Streamflow	13-04-2012/30-08-2012	TAM_01_HO_01	iMHEA_processed.zip	figshare	doi:10.6084/m9.figshare.c.3943774	http://dx.doi.org/10.6084/m9.figshare.c.3943774	Derived hydrological indices	iMHEA_indices.zip	figshare	doi:10.6084/m9.figshare.c.3943774	http://dx.doi.org/10.6084/m9.figshare.c.3943774	2012-04-13/2012-08-30	Humid puna
TAM_02	Streamflow	12-04-2012/31-08-2012	TAM_02_HO_01	iMHEA_processed.zip	figshare	doi:10.6084/m9.figshare.c.3943774	http://dx.doi.org/10.6084/m9.figshare.c.3943774	Derived hydrological indices	iMHEA_indices.zip	figshare	doi:10.6084/m9.figshare.c.3943774	http://dx.doi.org/10.6084/m9.figshare.c.3943774	2012-04-12/2012-08-31	Humid puna
TIQ_01	Streamflow	20-03-2014/24-08-2015	TIQ_01_HD_01	iMHEA_processed.zip	figshare	doi:10.6084/m9.figshare.c.3943774	http://dx.doi.org/10.6084/m9.figshare.c.3943774	Derived hydrological indices	iMHEA_indices.zip	figshare	doi:10.6084/m9.figshare.c.3943774	http://dx.doi.org/10.6084/m9.figshare.c.3943774	2014-03-20/2015-08-24	Humid puna
TIQ_02	Streamflow	18-02-2013/25-01-2016	TIQ_02_HD_01	iMHEA_processed.zip	figshare	doi:10.6084/m9.figshare.c.3943774	http://dx.doi.org/10.6084/m9.figshare.c.3943774	Derived hydrological indices	iMHEA_indices.zip	figshare	doi:10.6084/m9.figshare.c.3943774	http://dx.doi.org/10.6084/m9.figshare.c.3943774	2013-02-18/2016-01-25	Humid puna
